# Supplementary material for: Microbiota‐related metabolites fueling the understanding of ischemic heart disease
Source: Imeta. 2023 Feb 26;2(2):e94. doi: 10.1002/imt2.94 (PMC10989774; doi:10.1002/imt2.94)
Supplement: Supplementary file 1 — Supporting information. [file IMT2-2-e94-s001.xlsx]

## Sheet: Sheet1
Supplementary Table 1. Altered gut microbes reported in patients with ischemic heart disease (species marked in blue are altered based on absolute abundance, species in black are altered based on relative abundance)
Taxonomy	Directionality of microbe in IHD patients	PMID of References	Type of the investigated IHD	Number of participants
k__Bacteria|p__Firmicutes|c__Negativicutes|o__Veillonellales|f__Veillonellaceae|g__Veillonella|s__Veillonella_sp_oral_taxon_158	up-regulated	PMID: 35177859	ACS	Total 64 including ACS(n=64)
k__Bacteria|p__Bacteroidetes|c__Bacteroidia|o__Bacteroidales|f__Odoribacteraceae|g__Butyricimonas|s__Butyricimonas_sp_An62	up-regulated	PMID: 35177859	ACS	Total 64 including ACS(n=64)
k__Bacteria|p__Firmicutes|c__Bacilli|o__Lactobacillales|f__Streptococcaceae|g__Streptococcus|s__Streptococcus_gordonii	up-regulated	PMID: 35177859	ACS	Total 64 including ACS(n=64)
k__Bacteria|p__Bacteroidetes|c__Bacteroidia|o__Bacteroidales|f__Bacteroidaceae|g__Bacteroides|s__Bacteroides_sp_CAG_530	up-regulated	PMID: 35177859	ACS	Total 64 including ACS(n=64)
k__Bacteria|p__Firmicutes|c__Erysipelotrichia|o__Erysipelotrichales|f__Erysipelotrichaceae|g__Erysipelatoclostridium|s__Clostridium_innocuum	up-regulated	PMID: 35177859	ACS	Total 64 including ACS(n=64)
k__Bacteria|p__Bacteroidetes|c__Bacteroidia|o__Bacteroidales|f__Odoribacteraceae|g__Butyricimonas|s__Butyricimonas_synergistica	up-regulated	PMID: 35177859	ACS	Total 64 including ACS(n=64)
k__Bacteria|p__Firmicutes|c__Firmicutes_unclassified|o__Firmicutes_unclassified|f__Firmicutes_unclassified|g__Firmicutes_unclassified|s__Firmicutes_bacterium_CAG_83	up-regulated	PMID: 35177859	ACS	Total 64 including ACS(n=64)
k__Bacteria|p__Firmicutes|c__Negativicutes|o__Veillonellales|f__Veillonellaceae|g__Veillonella|s__Veillonella_atypica	up-regulated	PMID: 35177859	ACS	Total 64 including ACS(n=64)
k__Bacteria|p__Bacteroidetes|c__Bacteroidia|o__Bacteroidales|f__Odoribacteraceae|g__Odoribacter|s__Odoribacter_splanchnicus	up-regulated	PMID: 35177859	ACS	Total 64 including ACS(n=64)
k__Bacteria|p__Bacteroidetes|c__Bacteroidia|o__Bacteroidales|f__Tannerellaceae|g__Parabacteroides|s__Parabacteroides_distasonis	up-regulated	PMID: 35177859	ACS	Total 64 including ACS(n=64)
k__Bacteria|p__Firmicutes|c__Negativicutes|o__Veillonellales|f__Veillonellaceae|g__Veillonella|s__Veillonella_parvula	up-regulated	PMID: 35177859	ACS	Total 64 including ACS(n=64)
k__Bacteria|p__Verrucomicrobia|c__Opitutae|o__Puniceicoccales|f__Puniceicoccaceae|g__Coraliomargarita|s__Coraliomargarita_sp_CAG_312	up-regulated	PMID: 35177859	ACS	Total 64 including ACS(n=64)
k__Bacteria|p__Actinobacteria|c__Actinobacteria|o__Bifidobacteriales|f__Bifidobacteriaceae|g__Bifidobacterium|s__Bifidobacterium_bifidum	up-regulated	PMID: 35177859	ACS	Total 64 including ACS(n=64)
k__Bacteria|p__Actinobacteria|c__Actinobacteria|o__Bifidobacteriales|f__Bifidobacteriaceae|g__Bifidobacterium|s__Bifidobacterium_ breve	up-regulated	PMID: 29018189	SA, UA, AMI	Total 218 including SA(n=205), UA(n=8), AMI(n=5)
k__Bacteria|p__Proteobacteria|c__Gammaproteobacteria|o__Enterobacterales|f__Enterobacteriaceae|g__Escherichia|s__Escherichia_coli	up-regulated	PMID: 35177859	ACS	Total 64 including ACS(n=64)
k__Bacteria|p__Firmicutes|c__Firmicutes_unclassified|o__Firmicutes_unclassified|f__Firmicutes_unclassified|g__Firmicutes_unclassified|s__Firmicutes_bacterium_CAG_124	up-regulated	PMID: 35177859	ACS	Total 64 including ACS(n=64)
k__Bacteria|p__Firmicutes|c__Negativicutes|o__Acidaminococcales|f__Acidaminococcaceae|g__Acidaminococcus|s__Acidaminococcus_intestini	up-regulated	PMID: 35177859	ACS	Total 64 including ACS(n=64)
k__Bacteria|p__Bacteroidetes|c__Bacteroidia|o__Bacteroidales|f__Rikenellaceae|g__Alistipes|s__Alistipes_finegoldii	up-regulated	PMID: 35177859	ACS	Total 64 including ACS(n=64)
k__Bacteria|p__Bacteroidetes|c__Bacteroidia|o__Bacteroidales|f__Bacteroidaceae|g__Bacteroides|s__Bacteroides_ovatus	up-regulated	PMID: 35177859	ACS	Total 64 including ACS(n=64)
k__Bacteria|p__Firmicutes|c__Clostridia|o__Clostridiales|f__Ruminococcaceae|g__Ruminococcus|s__Ruminococcus_sp_CAG_177	up-regulated	PMID: 35177859/PMID: 29018189	ACS, SA, UA, AMI	Total 282 including ACS(n=64), SA(n=205), UA(n=8), AMI(n=5)
k__Bacteria|p__Firmicutes|c__Erysipelotrichia|o__Erysipelotrichales|f__Erysipelotrichaceae|g__Catenibacterium|s__Catenibacterium_mitsuokai	up-regulated	PMID: 35177859	ACS	Total 64 including ACS(n=64)
k__Bacteria|p__Bacteroidetes|c__Bacteroidia|o__Bacteroidales|f__Bacteroidaceae|g__Bacteroides|s__Bacteroides_caccae	up-regulated	PMID: 35177859	ACS	Total 64 including ACS(n=64)
k__Bacteria|p__Bacteroidetes|c__Bacteroidia|o__Bacteroidales|f__Bacteroidaceae|g__Bacteroides|s__Bacteroides_fluxus	up-regulated	PMID: 29018189	SA, UA, AMI	Total 218 including SA(n=205), UA(n=8), AMI(n=5)
k__Bacteria|p__Bacteroidetes|c__Bacteroidia|o__Bacteroidales|f__Bacteroidaceae|g__Bacteroides|s__Bacteroides_xylanisolvens	up-regulated	PMID: 35177859/PMID: 29018189	ACS, SA, UA, AMI	Total 282 including ACS(n=64), SA(n=205), UA(n=8), AMI(n=5)
k__Bacteria|p__Firmicutes|c__Clostridia|o__Clostridiales|f__Clostridiaceae|g__Clostridium|s__Clostridium_sp_CAG_217	up-regulated	PMID: 35177859	ACS	Total 64 including ACS(n=64)
k__Archaea|p__Euryarchaeota|c__Methanobacteria|o__Methanobacteriales|f__Methanobacteriaceae|g__Methanobrevibacter|s__Methanobrevibacter_smithii	up-regulated	PMID: 35177859/PMID: 29018189	ACS, SA, UA, AMI	Total 282 including ACS(n=64), SA(n=205), UA(n=8), AMI(n=5)
k__Bacteria|p__Firmicutes|c__Clostridia|o__Clostridiales|f__Lachnospiraceae|g__Roseburia|s__Roseburia sp. CAG:100	up-regulated	PMID: 35177860	ACS, CIHD, HF	Total 372 including ACS(n=112), CIHD(n=158), HF(n=102)
k__Bacteria|p__Firmicutes|c__Clostridia|o__Clostridiales|f__Ruminococcaceae|g__Faecalibacterium|s__Faecalibacterium sp. CAG:74	up-regulated	PMID: 35177860	ACS, CIHD, HF	Total 372 including ACS(n=112), CIHD(n=158), HF(n=102)
k__Bacteria|p__Firmicutes|c__Clostridia|o__Clostridiales|f__Eubacteriaceae|g__Eubacterium|s__Eubacterium sp. CAG:115	up-regulated	PMID: 35177860	ACS, CIHD, HF	Total 372 including ACS(n=112), CIHD(n=158), HF(n=102)
k__Bacteria|p__Firmicutes|c__Clostridia|o__Clostridiales|f__Lachnospiraceae|g__Blautia|s__Blautia sp. CAG:237	up-regulated	PMID: 35177860	ACS, CIHD, HF	Total 372 including ACS(n=112), CIHD(n=158), HF(n=102)
k__Bacteria|p__Firmicutes|c__Clostridia|o__Clostridiales|f__Ruminococcaceae|g__Ruminococcus|s__Ruminococcus sp. CAG:353 & sp. 2789STDY5834938	up-regulated	PMID: 35177860	ACS, CIHD, HF	Total 372 including ACS(n=112), CIHD(n=158), HF(n=102)
k__Bacteria|p__Firmicutes|c__Clostridia|o__Clostridiales|f__Peptostreptococcaceae|g__Romboutsia|s__Romboutsia timonensis	up-regulated	PMID: 35177860	ACS, CIHD, HF	Total 372 including ACS(n=112), CIHD(n=158), HF(n=102)
k__Bacteria|p__Firmicutes|c__unclassified Firmicutes|o__unclassified Firmicutes|f__unclassified Firmicutes|g__unclassified Firmicutes|s__Firmicutes bacterium CAG:95	up-regulated	PMID: 35177860	ACS, CIHD, HF	Total 372 including ACS(n=112), CIHD(n=158), HF(n=102)
k__Bacteria|p__Firmicutes|c__Bacilli|o__Lactobacillales|f__Streptococcaceae|g__Streptococcus|s__Streptococcus thermophilus	up-regulated	PMID: 35177860	ACS, CIHD, HF	Total 372 including ACS(n=112), CIHD(n=158), HF(n=102)
k__Bacteria|p__Firmicutes|c__Clostridia|o__Clostridiales|f__Eubacteriaceae|g__Eubacterium|s__Eubacterium eligens	up-regulated	PMID: 35177860	ACS, CIHD, HF	Total 372 including ACS(n=112), CIHD(n=158), HF(n=102)
k__Bacteria|p__Firmicutes|c__unclassified Firmicutes|o__unclassified Firmicutes|f__unclassified Firmicutes|g__unclassified Firmicutes|s__Firmicutes bacterium CAG:110	up-regulated	PMID: 35177860	ACS, CIHD, HF	Total 372 including ACS(n=112), CIHD(n=158), HF(n=102)
k__Bacteria|p__Bacteroidetes|c__Bacteroidia|o__Bacteroidales|f__Barnesiellaceae|g__Coprobacter|s__Coprobacter secundus == Gabonia massiliensis	up-regulated	PMID: 35177860	ACS, CIHD, HF	Total 372 including ACS(n=112), CIHD(n=158), HF(n=102)
k__Bacteria|p__Firmicutes|c__Clostridia|o__Clostridiales|f__unclassified Clostridiales|g__Flavonifractor|s__unclassified Flavonifractor	up-regulated	PMID: 35177860	ACS, CIHD, HF	Total 372 including ACS(n=112), CIHD(n=158), HF(n=102)
k__Bacteria|p__Firmicutes|c__Erysipelotrichia|o__Erysipelotrichales|f__Erysipelotrichaceae|g__Coprobacillus|s__bacterium LF-3 / Coprobacillus sp. CAG:235	up-regulated	PMID: 35177860	ACS, CIHD, HF	Total 372 including ACS(n=112), CIHD(n=158), HF(n=102)
k__Bacteria|p__Firmicutes|c__Clostridia|o__Clostridiales|f__Lachnospiraceae|g__Blautia|s__Blautia sp. 2789STDY5608796 & sp. 2789STDY5608848	up-regulated	PMID: 35177860	ACS, CIHD, HF	Total 372 including ACS(n=112), CIHD(n=158), HF(n=102)
k__Bacteria|p__Firmicutes|c__Clostridia|o__Clostridiales|f__unclassified Clostridiales|g__unclassified Clostridiales|s__Clostridium sp. 2789STDY5834924	up-regulated	PMID: 35177860	ACS, CIHD, HF	Total 372 including ACS(n=112), CIHD(n=158), HF(n=102)
k__Bacteria|p__Firmicutes|c__Clostridia|o__Clostridiales|f__Eubacteriaceae|g__Eubacterium|s__Eubacterium sp. 36_13 & CAG:86	up-regulated	PMID: 35177860	ACS, CIHD, HF	Total 372 including ACS(n=112), CIHD(n=158), HF(n=102)
k__Bacteria|p__Firmicutes|c__Clostridia|o__Clostridiales|f__unclassified Clostridiales|g__unclassified Clostridiales|s__Clostridium sp. 29_15 & CAG:265	up-regulated	PMID: 35177860	ACS, CIHD, HF	Total 372 including ACS(n=112), CIHD(n=158), HF(n=102)
k__Bacteria|p__Candidatus Melainabacteria|c__Candidatus Melainabacteria|o__Candidatus Gastranaerophilales|f__Candidatus Gastranaerophilales|g__Candidatus Gastranaerophilales|s__Candidatus Gastranaerophilales bacterium x14	up-regulated	PMID: 35177860	ACS, CIHD, HF	Total 372 including ACS(n=112), CIHD(n=158), HF(n=102)
k__Bacteria|p__Firmicutes|c__Erysipelotrichia|o__Erysipelotrichales|f__Erysipelotrichaceae|g__Coprobacillus|s__Coprobacillus sp. 8_1_38FAA / Clostridium sp. 2789STDY5608874	up-regulated	PMID: 35177860	ACS, CIHD, HF	Total 372 including ACS(n=112), CIHD(n=158), HF(n=102)
k__Bacteria|p__Proteobacteria|c__Alphaproteobacteria|o__Rhodospirillales|f__Rhodospirillaceae|g__Azospirillum|s__Azospirillum sp. 51_20	up-regulated	PMID: 35177860	ACS, CIHD, HF	Total 372 including ACS(n=112), CIHD(n=158), HF(n=102)
k__Bacteria|p__Firmicutes|c__Clostridia|o__Clostridiales|f__unclassified Clostridiales|g__unclassified Clostridiales|s__Clostridium sp. CAG:7	up-regulated	PMID: 35177860	ACS, CIHD, HF	Total 372 including ACS(n=112), CIHD(n=158), HF(n=102)
k__Bacteria|p__Firmicutes|c__Clostridia|o__Clostridiales|f__Lachnospiraceae|g__unclassified Lachnospiraceae|s__Lachnospiraceae bacterium TF01-11 / Clostridium sp. CAG:122	up-regulated	PMID: 35177860	ACS, CIHD, HF	Total 372 including ACS(n=112), CIHD(n=158), HF(n=102)
k__Bacteria|p__Firmicutes|c__Clostridia|o__Clostridiales|f__Clostridiaceae|g__Clostridium|s__unclassified Clostridium	up-regulated	PMID: 35177860	ACS, CIHD, HF	Total 372 including ACS(n=112), CIHD(n=158), HF(n=102)
k__Bacteria|p__Firmicutes|c__Clostridia|o__Clostridiales|f__Eubacteriaceae|g__Eubacterium|s__Eubacterium ramulus	up-regulated	PMID: 35177860	ACS, CIHD, HF	Total 372 including ACS(n=112), CIHD(n=158), HF(n=102)
k__Bacteria|p__Firmicutes|c__Clostridia|o__Clostridiales|f__Lachnospiraceae|g__Lachnospira|s__Lachnospira sp. 2789STDY5834967 / Clostridiales bacterium KLE1615 & 41_12_two_minus	up-regulated	PMID: 35177860	ACS, CIHD, HF	Total 372 including ACS(n=112), CIHD(n=158), HF(n=102)
k__Bacteria|p__Firmicutes|c__unclassified Firmicutes|o__unclassified Firmicutes|f__unclassified Firmicutes|g__unclassified Firmicutes|s__Firmicutes bacterium CAG:475	up-regulated	PMID: 35177860	ACS, CIHD, HF	Total 372 including ACS(n=112), CIHD(n=158), HF(n=102)
k__Bacteria|p__Firmicutes|c__Clostridia|o__Clostridiales|f__unclassified Clostridiales|g__unclassified Clostridiales|s__Clostridium sp. CAG:167	up-regulated	PMID: 35177860	ACS, CIHD, HF	Total 372 including ACS(n=112), CIHD(n=158), HF(n=102)
k__Bacteria|p__Firmicutes|c__unclassified Firmicutes|o__unclassified Firmicutes|f__unclassified Firmicutes|g__unclassified Firmicutes|s__Firmicutes bacterium CAG:41 / Clostridium sp. 2789STDY5834935 & sp. 2789STDY5608853	up-regulated	PMID: 35177860	ACS, CIHD, HF	Total 372 including ACS(n=112), CIHD(n=158), HF(n=102)
k__Bacteria|p__Proteobacteria|c__Alphaproteobacteria|o__Rhodospirillales|f__Acetobacteraceae|g__Acetobacter|s__Acetobacter sp. 46_36 & CAG:267	up-regulated	PMID: 35177860	ACS, CIHD, HF	Total 372 including ACS(n=112), CIHD(n=158), HF(n=102)
k__Bacteria|p__Proteobacteria|c__Betaproteobacteria|o__Burkholderiales|f__Sutterellaceae|g__Parasutterella|s__Parasutterella excrementihominis	up-regulated	PMID: 35177860	ACS, CIHD, HF	Total 372 including ACS(n=112), CIHD(n=158), HF(n=102)
k__Bacteria|p__Bacteroidetes|c__Bacteroidia|o__Bacteroidales|f__Barnesiellaceae|g__Barnesiella|s__Barnesiella intestinihominis	up-regulated	PMID: 35177860	ACS, CIHD, HF	Total 372 including ACS(n=112), CIHD(n=158), HF(n=102)
k__Bacteria|p__Firmicutes|c__Clostridia|o__Clostridiales|f__Lachnospiraceae|g__Blautia|s__Ruminococcus sp. CAG:60 / Blautia sp. 2789STDY5608836	up-regulated	PMID: 35177860	ACS, CIHD, HF	Total 372 including ACS(n=112), CIHD(n=158), HF(n=102)
k__Bacteria|p__Firmicutes|c__Clostridia|o__Clostridiales|f__Lachnospiraceae|g__Roseburia|s__Roseburia sp. CAG:182	up-regulated	PMID: 35177860	ACS, CIHD, HF	Total 372 including ACS(n=112), CIHD(n=158), HF(n=102)
k__Bacteria|p__Bacteroidetes|c__Bacteroidia|o__Bacteroidales|f__Bacteroidaceae|g__Bacteroides|s__Bacteroides intestinalis	up-regulated	PMID: 35177860	ACS, CIHD, HF	Total 372 including ACS(n=112), CIHD(n=158), HF(n=102)
k__Bacteria|p__Firmicutes|c__Negativicutes|o__Acidaminococcales|f__Acidaminococcaceae|g__Phascolarctobacterium|s__Phascolarctobacterium sp. CAG:207	up-regulated	PMID: 35177860	ACS, CIHD, HF	Total 372 including ACS(n=112), CIHD(n=158), HF(n=102)
k__Bacteria|p__Firmicutes|c__Clostridia|o__Clostridiales|f__Oscillospiraceae|g__unclassified Oscillospiraceae|s__Firmicutes bacterium CAG:129	up-regulated	PMID: 35177860	ACS, CIHD, HF	Total 372 including ACS(n=112), CIHD(n=158), HF(n=102)
k__Bacteria|p__Firmicutes|c__unclassified Firmicutes|o__unclassified Firmicutes|f__unclassified Firmicutes|g__unclassified Firmicutes|s__Firmicutes bacterium CAG:176	up-regulated	PMID: 35177860	ACS, CIHD, HF	Total 372 including ACS(n=112), CIHD(n=158), HF(n=102)
k__Bacteria|p__Firmicutes|c__Bacilli|o__Lactobacillales|f__Lactobacillaceae|g__Lactobacillus|s__Lactobacillus rogosae	up-regulated	PMID: 35177860	ACS, CIHD, HF	Total 372 including ACS(n=112), CIHD(n=158), HF(n=102)
k__Bacteria|p__Firmicutes|c__Bacilli|o__Lactobacillales|f__Lactobacillaceae|g__Lactobacillus|s__Lactobacillus amylovorus	up-regulated	PMID: 29018189	SA, UA, AMI	Total 218 including SA(n=205), UA(n=8), AMI(n=5)
k__Bacteria|p__Firmicutes|c__Bacilli|o__Lactobacillales|f__Lactobacillaceae|g__Lactobacillus|s__Lactobacillus delbrueckii	up-regulated	PMID: 29018189	SA, UA, AMI	Total 218 including SA(n=205), UA(n=8), AMI(n=5)
k__Bacteria|p__Firmicutes|c__Bacilli|o__Lactobacillales|f__Lactobacillaceae|g__Lactobacillus|s__Lactobacillus fermentum	up-regulated	PMID: 29018189	SA, UA, AMI	Total 218 including SA(n=205), UA(n=8), AMI(n=5)
k__Bacteria|p__Actinobacteria|c__Coriobacteriia|o__Eggerthellales|f__Eggerthellaceae|g__Eggerthella|s__Eggerthella sp. CAG:298	up-regulated	PMID: 35177860	ACS, CIHD, HF	Total 372 including ACS(n=112), CIHD(n=158), HF(n=102)
k__Bacteria|p__Firmicutes|c__Clostridia|o__Clostridiales|f__unclassified Clostridiales|g__unclassified Clostridiales|s__Clostridium sp. CAG:433	up-regulated	PMID: 35177860	ACS, CIHD, HF	Total 372 including ACS(n=112), CIHD(n=158), HF(n=102)
k__Bacteria|p__Firmicutes|c__Clostridia|o__Clostridiales|f__Eubacteriaceae|g__Eubacterium|s__Eubacterium sp. CAG:156	up-regulated	PMID: 35177860	ACS, CIHD, HF	Total 372 including ACS(n=112), CIHD(n=158), HF(n=102)
k__Bacteria|p__Firmicutes|c__Clostridia|o__Clostridiales|f__Eubacteriaceae|g__Eubacterium|s__unclassified Eubacterium	up-regulated	PMID: 35177860	ACS, CIHD, HF	Total 372 including ACS(n=112), CIHD(n=158), HF(n=102)
k__Bacteria|p__Firmicutes|c__Bacilli|o__Lactobacillales|f__Streptococcaceae|g__Lactococcus|s__Lactococcus lactis subsp. lactis	up-regulated	PMID: 29018189/PMID: 35177860	ACS, CIHD, HF, SA, UA, AMI	Total 590 including ACS(n=112), CIHD(n=158), HF(n=102), SA(n=205), UA(n=8), AMI(n=5)
k__Bacteria|p__Firmicutes|c__Clostridia|o__Clostridiales|f__Lachnospiraceae|g__Roseburia|s__unclassified Roseburia	up-regulated	PMID: 35177860	ACS, CIHD, HF	Total 372 including ACS(n=112), CIHD(n=158), HF(n=102)
k__Bacteria|p__Firmicutes|c__Negativicutes|o__Veillonellales|f__Veillonellaceae|g__Veillonella|s__Veillonella rogosae	up-regulated	PMID: 35177860	ACS, CIHD, HF	Total 372 including ACS(n=112), CIHD(n=158), HF(n=102)
k__Bacteria|p__Firmicutes|c__Clostridia|o__Clostridiales|f__unclassified Clostridiales|g__Intestinimonas|s__Intestinimonas butyriciproducens	up-regulated	PMID: 35177860	ACS, CIHD, HF	Total 372 including ACS(n=112), CIHD(n=158), HF(n=102)
k__Bacteria|p__Firmicutes|c__Clostridia|o__Clostridiales|f__Clostridiaceae|g__Butyricicoccus|s__unclassified Butyricicoccus	up-regulated	PMID: 35177860	ACS, CIHD, HF	Total 372 including ACS(n=112), CIHD(n=158), HF(n=102)
k__Bacteria|p__Firmicutes|c__Clostridia|o__Clostridiales|f__unclassified Clostridiales|g__unclassified Clostridiales|s__Clostridium sp. CAG:127	up-regulated	PMID: 35177860	ACS, CIHD, HF	Total 372 including ACS(n=112), CIHD(n=158), HF(n=102)
k__Bacteria|p__Firmicutes|c__Clostridia|o__Clostridiales|f__unclassified Clostridiales|g__unclassified Clostridiales|s__Clostridium sp. CAG:269	up-regulated	PMID: 35177860	ACS, CIHD, HF	Total 372 including ACS(n=112), CIHD(n=158), HF(n=102)
k__Bacteria|p__Firmicutes|c__Clostridia|o__Clostridiales|f__Lachnospiraceae|g__Butyrivibrio|s__Butyrivibrio crossotus	up-regulated	PMID: 35177860	ACS, CIHD, HF	Total 372 including ACS(n=112), CIHD(n=158), HF(n=102)
k__Bacteria|p__Firmicutes|c__Clostridia|o__Clostridiales|f__unclassified Clostridiales|g__unclassified Clostridiales|s__Clostridium sp. L2-50	up-regulated	PMID: 35177860	ACS, CIHD, HF	Total 372 including ACS(n=112), CIHD(n=158), HF(n=102)
k__Bacteria|p__Firmicutes|c__Clostridia|o__Clostridiales|f__Lachnospiraceae|g__Blautia|s__Blautia sp. CAG:52 & sp. 2789STDY5834917	up-regulated	PMID: 35177860	ACS, CIHD, HF	Total 372 including ACS(n=112), CIHD(n=158), HF(n=102)
k__Bacteria|p__Firmicutes|c__Clostridia|o__Clostridiales|f__unclassified Clostridiales|g__unclassified Clostridiales|s__Clostridium sp. 2789STDY5834874 & sp. 2789STDY5608885	up-regulated	PMID: 35177860	ACS, CIHD, HF	Total 372 including ACS(n=112), CIHD(n=158), HF(n=102)
k__Bacteria|p__Firmicutes|c__Clostridia|o__Clostridiales|f__unclassified Clostridiales|g__unclassified Clostridiales|s__Clostridium sp. 42_12 & CAG:75	up-regulated	PMID: 35177860	ACS, CIHD, HF	Total 372 including ACS(n=112), CIHD(n=158), HF(n=102)
k__Bacteria|p__Firmicutes|c__unclassified Firmicutes|o__unclassified Firmicutes|f__unclassified Firmicutes|g__unclassified Firmicutes|s__Firmicutes bacterium CAG:145	up-regulated	PMID: 35177860	ACS, CIHD, HF	Total 372 including ACS(n=112), CIHD(n=158), HF(n=102)
k__Bacteria|p__Firmicutes|c__Clostridia|o__Clostridiales|f__Lachnospiraceae|g__Roseburia|s__Roseburia sp. CAG:303	up-regulated	PMID: 35177860	ACS, CIHD, HF	Total 372 including ACS(n=112), CIHD(n=158), HF(n=102)
k__Bacteria|p__Firmicutes|c__Clostridia|o__Clostridiales|f__unclassified Clostridiales|g__Intestinimonas|s__Intestinimonas massiliensis	up-regulated	PMID: 35177860	ACS, CIHD, HF	Total 372 including ACS(n=112), CIHD(n=158), HF(n=102)
k__Bacteria|p__Firmicutes|c__Clostridia|o__Clostridiales|f__unclassified Clostridiales|g__unclassified Clostridiales|s__Clostridium sp. 2789STDY5608884	up-regulated	PMID: 35177860	ACS, CIHD, HF	Total 372 including ACS(n=112), CIHD(n=158), HF(n=102)
k__Bacteria|p__Firmicutes|c__Clostridia|o__Clostridiales|f__unclassified Clostridiales|g__unclassified Clostridiales|s__Clostridium sp. CAG:343	up-regulated	PMID: 35177860	ACS, CIHD, HF	Total 372 including ACS(n=112), CIHD(n=158), HF(n=102)
k__Bacteria|p__Firmicutes|c__Clostridia|o__Clostridiales|f__unclassified Clostridiales|g__unclassified Clostridiales|s__Clostridium sp. CAG:62	up-regulated	PMID: 35177860	ACS, CIHD, HF	Total 372 including ACS(n=112), CIHD(n=158), HF(n=102)
k__Bacteria|p__Firmicutes|c__Clostridia|o__Clostridiales|f__Ruminococcaceae|g__Gemmiger|s__unclassified Gemmiger	up-regulated	PMID: 35177860	ACS, CIHD, HF	Total 372 including ACS(n=112), CIHD(n=158), HF(n=102)
k__Bacteria|p__Bacteroidetes|c__Bacteroidia|o__Bacteroidales|f__Bacteroidaceae|g__Bacteroides|s__Bacteroides cellulosilyticus	up-regulated	PMID: 35177860	ACS, CIHD, HF	Total 372 including ACS(n=112), CIHD(n=158), HF(n=102)
k__Bacteria|p__Proteobacteria|c__Alphaproteobacteria|o__Rhodospirillales|f__Rhodospirillaceae|g__unclassified Rhodospirillaceae|s__Rhodospirillum sp. UNK.MGS-17 / Azospirillum sp. 47_25 & CAG:260	up-regulated	PMID: 35177860	ACS, CIHD, HF	Total 372 including ACS(n=112), CIHD(n=158), HF(n=102)
k__Bacteria|p__Firmicutes|c__Clostridia|o__Clostridiales|f__unclassified Clostridiales|g__unclassified Clostridiales|s__Clostridium sp. CAG:354_28_25	up-regulated	PMID: 35177860	ACS, CIHD, HF	Total 372 including ACS(n=112), CIHD(n=158), HF(n=102)
k__Bacteria|p__Firmicutes|c__Clostridia|o__Clostridiales|f__Eubacteriaceae|g__Eubacterium|s__Eubacterium ventriosum	up-regulated	PMID: 35177860	ACS, CIHD, HF	Total 372 including ACS(n=112), CIHD(n=158), HF(n=102)
k__Bacteria|p__Firmicutes|c__Clostridia|o__Clostridiales|f__Eubacteriaceae|g__Eubacterium|s__Eubacterium sp. CAG:38	up-regulated	PMID: 35177860	ACS, CIHD, HF	Total 372 including ACS(n=112), CIHD(n=158), HF(n=102)
k__Bacteria|p__Firmicutes|c__Clostridia|o__Clostridiales|f__Eubacteriaceae|g__Eubacterium|s__Eubacterium sp. CAG:202	up-regulated	PMID: 35177860	ACS, CIHD, HF	Total 372 including ACS(n=112), CIHD(n=158), HF(n=102)
k__Bacteria|p__Firmicutes|c__Clostridia|o__Clostridiales|f__unclassified Clostridiales|g__unclassified Clostridiales|s__Clostridium sp. CAG:230	up-regulated	PMID: 35177860	ACS, CIHD, HF	Total 372 including ACS(n=112), CIHD(n=158), HF(n=102)
k__Bacteria|p__Firmicutes|c__Clostridia|o__Clostridiales|f__Ruminococcaceae|g__Ruminococcus|s__Ruminococcus callidus	up-regulated	PMID: 35177860	ACS, CIHD, HF	Total 372 including ACS(n=112), CIHD(n=158), HF(n=102)
k__Bacteria|p__Firmicutes|c__Clostridia|o__Clostridiales|f__Peptostreptococcaceae|g__Intestinibacter|s__Intestinibacter bartlettii	up-regulated	PMID: 35177860	ACS, CIHD, HF	Total 372 including ACS(n=112), CIHD(n=158), HF(n=102)
k__Bacteria|p__Firmicutes|c__Clostridia|o__Clostridiales|f__Lachnospiraceae|g__Dorea|s__Dorea longicatena 2	up-regulated	PMID: 35177860	ACS, CIHD, HF	Total 372 including ACS(n=112), CIHD(n=158), HF(n=102)
k__Bacteria|p__Firmicutes|c__Clostridia|o__Clostridiales|f__unclassified Clostridiales|g__unclassified Clostridiales|s__Clostridium sp. CAG:245	up-regulated	PMID: 35177860	ACS, CIHD, HF	Total 372 including ACS(n=112), CIHD(n=158), HF(n=102)
k__Bacteria|p__Firmicutes|c__Clostridia|o__Clostridiales|f__unclassified Clostridiales|g__unclassified Clostridiales|s__Clostridium ramosum	up-regulated	PMID: 29018189	SA, UA, AMI	Total 218 including SA(n=205), UA(n=8), AMI(n=5)
k__Bacteria|p__Firmicutes|c__Clostridia|o__Clostridiales|f__Lachnospiraceae|g__Blautia|s__Ruminococcus obeum	up-regulated	PMID: 29018189	SA, UA, AMI	Total 218 including SA(n=205), UA(n=8), AMI(n=5)
k__Bacteria|p__Firmicutes|c__Bacilli|o__Lactobacillales|f__Streptococcaceae|g__Streptococcus|s__Streptococcus infantis	up-regulated	PMID: 29018189	SA, UA, AMI	Total 218 including SA(n=205), UA(n=8), AMI(n=5)
k__Bacteria|p__Firmicutes|c__Bacilli|o__Lactobacillales|f__Streptococcaceae|g__Streptococcus|s__Streptococcus pasteurianus	up-regulated	PMID: 29018189	SA, UA, AMI	Total 218 including SA(n=205), UA(n=8), AMI(n=5)
k__Bacteria|p__Firmicutes|c__Clostridia|o__Clostridiales|f__Ruminococcaceae|g__Ruminococcus|s__Ruminococcus sp. 2789STDY5608794 & sp. 2789STDY5834890 / Firmicutes bacterium CAG:56	up-regulated	PMID: 29018189	SA, UA, AMI	Total 218 including SA(n=205), UA(n=8), AMI(n=5)
k__Bacteria|p__Firmicutes|c__Clostridia|o__Clostridiales|f__unclassified Clostridiales|g__unclassified Clostridiales|s__Clostridium sp. CAG:91 & sp. 2789STDY5834873	up-regulated	PMID: 35177860	ACS, CIHD, HF	Total 372 including ACS(n=112), CIHD(n=158), HF(n=102)
k__Bacteria|p__Proteobacteria|c__Gammaproteobacteria|o__Pseudomonadales|f__Moraxellaceae|g__Acinetobacter|s__Acinetobacter sp. N54.MGS-139 / Proteobacteria bacterium CAG:139	up-regulated	PMID: 35177860	ACS, CIHD, HF	Total 372 including ACS(n=112), CIHD(n=158), HF(n=102)
k__Bacteria|p__Firmicutes|c__unclassified Firmicutes|o__unclassified Firmicutes|f__unclassified Firmicutes|g__unclassified Firmicutes|s__Firmicutes bacterium CAG:313	up-regulated	PMID: 35177860	ACS, CIHD, HF	Total 372 including ACS(n=112), CIHD(n=158), HF(n=102)
k__Bacteria|p__Firmicutes|c__Clostridia|o__Clostridiales|f__Lachnospiraceae|g__Blautia|s__Ruminococcus sp. CAG:17 & Blautia sp. 2789STDY5608880	up-regulated	PMID: 35177860	ACS, CIHD, HF	Total 372 including ACS(n=112), CIHD(n=158), HF(n=102)
k__Bacteria|p__Firmicutes|c__unclassified Firmicutes|o__unclassified Firmicutes|f__unclassified Firmicutes|g__unclassified Firmicutes|s__Firmicutes bacterium CAG:240	up-regulated	PMID: 35177860	ACS, CIHD, HF	Total 372 including ACS(n=112), CIHD(n=158), HF(n=102)
k__Bacteria|p__Bacteroidetes|c__unclassified Bacteroidetes|o__unclassified Bacteroidetes|f__unclassified Bacteroidetes|g__unclassified Bacteroidetes|s__unclassified Bacteroidetes	up-regulated	PMID: 35177860	ACS, CIHD, HF	Total 372 including ACS(n=112), CIHD(n=158), HF(n=102)
k__Bacteria|p__Firmicutes|c__Clostridia|o__Clostridiales|f__Ruminococcaceae|g__Faecalibacterium|s__unclassified Faecalibacterium	up-regulated	PMID: 35177860	ACS, CIHD, HF	Total 372 including ACS(n=112), CIHD(n=158), HF(n=102)
k__Bacteria|p__Firmicutes|c__Clostridia|o__Clostridiales|f__Eubacteriaceae|g__Eubacterium|s__Eubacterium sp. CAG:274	up-regulated	PMID: 35177860	ACS, CIHD, HF	Total 372 including ACS(n=112), CIHD(n=158), HF(n=102)
k__Bacteria|p__Firmicutes|c__Clostridia|o__Clostridiales|f__unclassified Clostridiales|g__unclassified Clostridiales|s__Clostridium sp. CAG:349	up-regulated	PMID: 35177860	ACS, CIHD, HF	Total 372 including ACS(n=112), CIHD(n=158), HF(n=102)
k__Bacteria|p__Firmicutes|c__unclassified Firmicutes|o__unclassified Firmicutes|f__unclassified Firmicutes|g__unclassified Firmicutes|s__Firmicutes bacterium CAG:227	up-regulated	PMID: 35177860	ACS, CIHD, HF	Total 372 including ACS(n=112), CIHD(n=158), HF(n=102)
k__Bacteria|p__Firmicutes|c__Clostridia|o__Clostridiales|f__Lachnospiraceae|g__unclassified Lachnospiraceae|s__Coprococcus sp. 2789STDY5608819 / Clostridium sp. CAG:264	up-regulated	PMID: 35177860	ACS, CIHD, HF	Total 372 including ACS(n=112), CIHD(n=158), HF(n=102)
k__Archaea|p__Euryarchaeota|c__Methanobacteria|o__Methanobacteriales|f__Methanobacteriaceae|g__Methanosphaera|s__Methanosphaera stadtmanae	up-regulated	PMID: 35177860	ACS, CIHD, HF	Total 372 including ACS(n=112), CIHD(n=158), HF(n=102)
k__Bacteria|p__Firmicutes|c__Clostridia|o__Clostridiales|f__unclassified Clostridiales|g__unclassified Clostridiales|s__Clostridium sp. 28_12 & CAG:356	up-regulated	PMID: 35177860	ACS, CIHD, HF	Total 372 including ACS(n=112), CIHD(n=158), HF(n=102)
k__Bacteria|p__Tenericutes|c__Mollicutes|o__Mycoplasmatales|f__Mycoplasmataceae|g__Mycoplasma|s__Mycoplasma sp. CAG:472	up-regulated	PMID: 35177860	ACS, CIHD, HF	Total 372 including ACS(n=112), CIHD(n=158), HF(n=102)
k__Bacteria|p__Firmicutes|c__Clostridia|o__Clostridiales|f__Ruminococcaceae|g__Faecalibacterium|s__Faecalibacterium prausnitzii 7	up-regulated	PMID: 35177860	ACS, CIHD, HF	Total 372 including ACS(n=112), CIHD(n=158), HF(n=102)
k__Bacteria|p__Firmicutes|c__Clostridia|o__Clostridiales|f__Lachnospiraceae|g__Roseburia|s__Roseburia sp. CAG:471	up-regulated	PMID: 35177860	ACS, CIHD, HF	Total 372 including ACS(n=112), CIHD(n=158), HF(n=102)
k__Bacteria|p__Firmicutes|c__Clostridia|o__Clostridiales|f__unclassified Clostridiales|g__unclassified Clostridiales|s__Clostridiales bacterium 41_21_two_genomes	up-regulated	PMID: 35177860	ACS, CIHD, HF	Total 372 including ACS(n=112), CIHD(n=158), HF(n=102)
k__Bacteria|p__Firmicutes|c__unclassified Firmicutes|o__unclassified Firmicutes|f__unclassified Firmicutes|g__unclassified Firmicutes|s__Firmicutes bacterium CAG:460	up-regulated	PMID: 35177860	ACS, CIHD, HF	Total 372 including ACS(n=112), CIHD(n=158), HF(n=102)
k__Bacteria|p__Firmicutes|c__Clostridia|o__Clostridiales|f__unclassified Clostridiales|g__unclassified Clostridiales|s__Clostridium sp. CAG:221	up-regulated	PMID: 35177860	ACS, CIHD, HF	Total 372 including ACS(n=112), CIHD(n=158), HF(n=102)
k__Bacteria|p__Bacteroidetes|c__Bacteroidia|o__Bacteroidales|f__unclassified Bacteroidales|g__unclassified Bacteroidales|s__unclassified Bacteroidales	up-regulated	PMID: 35177860	ACS, CIHD, HF	Total 372 including ACS(n=112), CIHD(n=158), HF(n=102)
k__Bacteria|p__Candidatus Melainabacteria|c__Candidatus Melainabacteria|o__Candidatus Gastranaerophilales|f__Candidatus Gastranaerophilales|g__Candidatus Gastranaerophilales|s__Candidatus Gastranaerophilales bacterium HUM_21	up-regulated	PMID: 35177860	ACS, CIHD, HF	Total 372 including ACS(n=112), CIHD(n=158), HF(n=102)
k__Bacteria|p__Firmicutes|c__unclassified Firmicutes|o__unclassified Firmicutes|f__unclassified Firmicutes|g__unclassified Firmicutes|s__Firmicutes bacterium CAG:582	up-regulated	PMID: 35177860	ACS, CIHD, HF	Total 372 including ACS(n=112), CIHD(n=158), HF(n=102)
k__Bacteria|p__Proteobacteria|c__unclassified Proteobacteria|o__unclassified Proteobacteria|f__unclassified Proteobacteria|g__unclassified Proteobacteria|s__Proteobacteria bacterium CAG:495	up-regulated	PMID: 35177860	ACS, CIHD, HF	Total 372 including ACS(n=112), CIHD(n=158), HF(n=102)
k__Bacteria|p__Firmicutes|c__Clostridia|o__Clostridiales|f__unclassified Clostridiales|g__unclassified Clostridiales|s__Clostridium sp. CAG:567	up-regulated	PMID: 35177860	ACS, CIHD, HF	Total 372 including ACS(n=112), CIHD(n=158), HF(n=102)
k__Bacteria|p__Tenericutes|c__Mollicutes|o__Mycoplasmatales|f__Mycoplasmataceae|g__Mycoplasma|s__Mycoplasma sp. CAG:611	up-regulated	PMID: 35177860	ACS, CIHD, HF	Total 372 including ACS(n=112), CIHD(n=158), HF(n=102)
k__Bacteria|p__Firmicutes|c__Clostridia|o__Clostridiales|f__unclassified Clostridiales|g__Anaerococcus|s__Anaerococcus vaginalis	up-regulated	PMID: 29018189	SA, UA, AMI	Total 218 including SA(n=205), UA(n=8), AMI(n=5)
k__Bacteria|p__Proteobacteria|c__Deltaproteobacteria|o__Desulfovibrionales|f__ Desulfovibrionaceae|g__Desulfovibrio|s__Desulfovibrio sp.	up-regulated	PMID: 29018189	SA, UA, AMI	Total 218 including SA(n=205), UA(n=8), AMI(n=5)
k__Bacteria|p__Firmicutes|c__ Clostridia|o__Clostridiales|f__ Peptostreptococcaceae|g__Filifactor|s__Fusobacterium sp.	up-regulated	PMID: 29018189	SA, UA, AMI	Total 218 including SA(n=205), UA(n=8), AMI(n=5)
k__Bacteria|p__Fusobacteria|c__Fusobacteriia|o__Fusobacteriales|f__ Fusobacteriaceae|g__ Fusobacterium|s__Fusobacterium varium	up-regulated	PMID: 29018189	SA, UA, AMI	Total 218 including SA(n=205), UA(n=8), AMI(n=5)
k__Bacteria|p__Firmicutes|c__Clostridia|o__Clostridiales|f__ Lachnospiraceae|g__ Oribacterium|s__Oribacterium sinus	up-regulated	PMID: 29018189	SA, UA, AMI	Total 218 including SA(n=205), UA(n=8), AMI(n=5)
k__Bacteria|p__Firmicutes|c__Clostridia|o__Clostridiales|f__ Peptostreptococcaceae|g__ Peptostreptococcus|s__ Peptostreptococcus anaerobius	up-regulated	PMID: 29018189	SA, UA, AMI	Total 218 including SA(n=205), UA(n=8), AMI(n=5)
k__Bacteria|p__Proteobacteria|c__Gammaproteobacteria|o__ Aeromonadales|f__ Succinivibrionaceae|g__ Succinatimonas|s__ Succinatimonas hippei	up-regulated	PMID: 29018189	SA, UA, AMI	Total 218 including SA(n=205), UA(n=8), AMI(n=5)
k__Bacteria|p__Firmicutes|c__Clostridia|o__Clostridiales|f__unclassified Clostridiales|g__unclassified Clostridiales|s__Clostridium sp. 28_17 & CAG:470	up-regulated	PMID: 35177860	ACS, CIHD, HF	Total 372 including ACS(n=112), CIHD(n=158), HF(n=102)
k__Bacteria|p__Firmicutes|c__Clostridia|o__Clostridiales|f__unclassified Clostridiales|g__unclassified Clostridiales|s__Clostridium sp. CAG:571	up-regulated	PMID: 35177860	ACS, CIHD, HF	Total 372 including ACS(n=112), CIHD(n=158), HF(n=103)
k__Bacteria|p__Firmicutes|c__Clostridia|o__Clostridiales|f__Ruminococcaceae|g__Ruminococcus|s__Ruminococcus sp. CAG:403	up-regulated	PMID: 35177860	ACS, CIHD, HF	Total 372 including ACS(n=112), CIHD(n=158), HF(n=104)
k__Bacteria|p__Firmicutes|c__Clostridia|o__Clostridiales|f__Lachnospiraceae|g__Butyrivibrio|s__Butyrivibrio sp. CAG:318	up-regulated	PMID: 35177860	ACS, CIHD, HF	Total 372 including ACS(n=112), CIHD(n=158), HF(n=107)
k__Bacteria|p__Firmicutes|c__Negativicutes|o__Veillonellales|f__Veillonellaceae|g__Dialister|s__Dialister sp. CAG:357	up-regulated	PMID: 35177860	ACS, CIHD, HF	Total 372 including ACS(n=112), CIHD(n=158), HF(n=108)
k__Bacteria|p__Bacteroidetes|c__Bacteroidia|o__Bacteroidales|f__Rikenellaceae|g__Alistipes|s__unclassified Alistipes	up-regulated	PMID: 35177860	ACS, CIHD, HF	Total 372 including ACS(n=112), CIHD(n=158), HF(n=111)
k__Bacteria|p__Proteobacteria|c__Betaproteobacteria|o__Burkholderiales|f__Sutterellaceae|g__Turicimonas|s__Turicimonas muris	up-regulated	PMID: 35177860	ACS, CIHD, HF	Total 372 including ACS(n=112), CIHD(n=158), HF(n=112)
k__Bacteria|p__Firmicutes|c__Clostridia|o__Clostridiales|f__Oscillospiraceae|g__unclassified Oscillospiraceae|s__unclassified Oscillospiraceae	up-regulated	PMID: 35177860	ACS, CIHD, HF	Total 372 including ACS(n=112), CIHD(n=158), HF(n=113)
k__Bacteria|p__Actinobacteria|c__Coriobacteriia|o__Coriobacteriales|f__Coriobacteriaceae|g__Collinsella|s__unclassified Collinsella	up-regulated	PMID: 35177860	ACS, CIHD, HF	Total 372 including ACS(n=112), CIHD(n=158), HF(n=114)
k__Bacteria|p__Firmicutes|c__Clostridia|o__Clostridiales|f__Eubacteriaceae|g__Eubacterium|s__Eubacterium_eligens	down-regulated	PMID: 35177859	ACS	Total 64 including ACS(n=64)
k__Bacteria|p__Firmicutes|c__Clostridia|o__Clostridiales|f__Ruminococcaceae|g__Faecalibacterium|s__Faecalibacterium_sp_CAG_74	down-regulated	PMID: 35177859	ACS	Total 64 including ACS(n=64)
k__Bacteria|p__Firmicutes|c__Clostridia|o__Clostridiales|f__Lachnospiraceae|g__Roseburia|s__Roseburia_sp	down-regulated	PMID: 35177859	ACS	Total 64 including ACS(n=64)
k__Bacteria|p__Firmicutes|c__Clostridia|o__Clostridiales|f__Lachnospiraceae|g__Roseburia|s__Roseburia_hominis	down-regulated	PMID: 35177859	ACS	Total 64 including ACS(n=64)
k__Bacteria|p__Firmicutes|c__Clostridia|o__Clostridiales|f__Ruminococcaceae|g__Faecalibacterium|s__Faecalibacterium_prausnitzii	down-regulated	PMID: 35177859	ACS	Total 64 including ACS(n=64)
k__Bacteria|p__Firmicutes|c__Clostridia|o__Clostridiales|f__Ruminococcaceae|g__Faecalibacterium|s__Faecalibacterium_sp_CAG_82	down-regulated	PMID: 35177859	ACS	Total 64 including ACS(n=64)
k__Bacteria|p__Firmicutes|c__Clostridia|o__Clostridiales|f__Lachnospiraceae|g__Roseburia|s__Roseburia_intestinalis	down-regulated	PMID: 35177859	ACS	Total 64 including ACS(n=64)
k__Bacteria|p__Firmicutes|c__Clostridia|o__Clostridiales|f__Eubacteriaceae|g__Eubacterium|s__Eubacterium_sp_CAG_581	down-regulated	PMID: 35177859	ACS	Total 64 including ACS(n=64)
k__Bacteria|p__Firmicutes|c__Clostridia|o__Clostridiales|f__Lachnospiraceae|g__Blautia|s__Blautia_sp_CAG_237	down-regulated	PMID: 35177859	ACS	Total 64 including ACS(n=64)
k__Bacteria|p__Firmicutes|c__Firmicutes_unclassified|o__Firmicutes_unclassified|f__Firmicutes_unclassified|g__Firmicutes_unclassified|s__Firmicutes_bacterium_CAG_114	down-regulated	PMID: 35177859	ACS	Total 64 including ACS(n=64)
k__Bacteria|p__Actinobacteria|c__Actinobacteria|o__Bifidobacteriales|f__Bifidobacteriaceae|g__Bifidobacterium|s__Bifidobacterium_animalis	down-regulated	PMID: 35177859	ACS	Total 64 including ACS(n=64)
k__Bacteria|p__Bacteroidetes|c__Bacteroidia|o__Bacteroidales|f__Rikenellaceae|g__Alistipes|s__Alistipes_inops	down-regulated	PMID: 35177859	ACS	Total 64 including ACS(n=64)
k__Bacteria|p__Firmicutes|c__Clostridia|o__Clostridiales|f__Eubacteriaceae|g__Eubacterium|s__Eubacterium_sp_CAG_252	down-regulated	PMID: 35177859	ACS	Total 64 including ACS(n=64)
k__Bacteria|p__Firmicutes|c__Clostridia|o__Clostridiales|f__Clostridiales_unclassified|g__Clostridiales_unclassified|s__Clostridiales_bacterium_KLE1615	down-regulated	PMID: 35177859	ACS	Total 64 including ACS(n=64)
k__Bacteria|p__Firmicutes|c__Clostridia|o__Clostridiales|f__Lachnospiraceae|g__Blautia|s__Ruminococcus_sp	down-regulated	PMID: 35177859	ACS	Total 64 including ACS(n=64)
k__Bacteria|p__Firmicutes|c__Bacilli|o__Lactobacillales|f__Streptococcaceae|g__Streptococcus|s__Streptococcus_thermophilus	down-regulated	PMID: 35177859	ACS	Total 64 including ACS(n=64)
k__Bacteria|p__Firmicutes|c__Clostridia|o__Clostridiales|f__Lachnospiraceae|g__Blautia|s__Blautia_sp	down-regulated	PMID: 35177859	ACS	Total 64 including ACS(n=64)
k__Bacteria|p__Firmicutes|c__Clostridia|o__Clostridiales|f__Clostridiaceae|g__Butyricicoccus|s__Butyricicoccus_sp	down-regulated	PMID: 35177859	ACS	Total 64 including ACS(n=64)
k__Bacteria|p__Firmicutes|c__Clostridia|o__Clostridiales|f__Clostridiaceae|g__Clostridium|s__Clostridium_sp_CAG_356	down-regulated	PMID: 35177859	ACS	Total 64 including ACS(n=64)
k__Bacteria|p__Firmicutes|c__Clostridia|o__Clostridiales|f__Clostridiaceae|g__Clostridium|s__Clostridium_sp	down-regulated	PMID: 35177859	ACS	Total 64 including ACS(n=64)
k__Bacteria|p__Firmicutes|c__Clostridia|o__Clostridiales|f__Lachnospiraceae|g__Roseburia|s__Roseburia_sp_CAG_303	down-regulated	PMID: 35177859	ACS	Total 64 including ACS(n=64)
k__Bacteria|p__Firmicutes|c__Clostridia|o__Clostridiales|f__Clostridiaceae|g__Clostridium|s__Clostridium_sp_CAG_221	down-regulated	PMID: 35177859	ACS	Total 64 including ACS(n=64)
k__Bacteria|p__Firmicutes|c__Clostridia|o__Clostridiales|f__Clostridiaceae|g__Clostridium|s__Clostridium_sp_CAG_470	down-regulated	PMID: 35177859	ACS	Total 64 including ACS(n=64)
k__Bacteria|p__Firmicutes|c__Clostridia|o__Clostridiales|f__Eubacteriaceae|g__Eubacterium|s__Eubacterium_sp_CAG_156	down-regulated	PMID: 35177859	ACS	Total 64 including ACS(n=64)
k__Bacteria|p__Firmicutes|c__Clostridia|o__Clostridiales|f__Lachnospiraceae|g__Roseburia|s__Roseburia_sp_CAG_100	down-regulated	PMID: 35177859	ACS	Total 64 including ACS(n=64)
k__Bacteria|p__Firmicutes|c__Clostridia|o__Clostridiales|f__Lachnospiraceae|g__Anaerostipes|s__Anaerostipes_hadrus	down-regulated	PMID: 35177859	ACS	Total 64 including ACS(n=64)
k__Bacteria|p__Firmicutes|c__Clostridia|o__Clostridiales|f__Lachnospiraceae|g__Roseburia|s__Roseburia_sp_CAG_197	down-regulated	PMID: 35177859	ACS	Total 64 including ACS(n=64)
k__Bacteria|p__Firmicutes|c__Clostridia|o__Clostridiales|f__Lachnospiraceae|g__Anaerostipes|s__Anaerostipes caccae	down-regulated	PMID: 35177860	ACS, CIHD, HF	Total 372 including ACS(n=112), CIHD(n=158), HF(n=114)
k__Bacteria|p__Firmicutes|c__Erysipelotrichia|o__Erysipelotrichales|f__Erysipelotrichaceae|g__unclassified Erysipelotrichaceae|s__Eubacterium dolichum	down-regulated	PMID: 35177860	ACS, CIHD, HF	Total 372 including ACS(n=112), CIHD(n=158), HF(n=114)
k__Bacteria|p__Firmicutes|c__Negativicutes|o__Acidaminococcales|f__Acidaminococcaceae|g__Acidaminococcus|s__Acidaminococcus fermentans	down-regulated	PMID: 35177860	ACS, CIHD, HF	Total 372 including ACS(n=112), CIHD(n=158), HF(n=114)
k__Bacteria|p__Firmicutes|c__Clostridia|o__Clostridiales|f__Lachnospiraceae|g__unclassified Lachnospiraceae|s__unclassified Lachnospiraceae	down-regulated	PMID: 35177860	ACS, CIHD, HF	Total 372 including ACS(n=112), CIHD(n=158), HF(n=114)
k__Bacteria|p__Firmicutes|c__Clostridia|o__Clostridiales|f__Lachnospiraceae|g__Blautia|s__Blautia producta 2	down-regulated	PMID: 35177860	ACS, CIHD, HF	Total 372 including ACS(n=112), CIHD(n=158), HF(n=114)
k__Bacteria|p__Firmicutes|c__Negativicutes|o__Veillonellales|f__Veillonellaceae|g__Megasphaera|s__Megasphaera elsdenii	down-regulated	PMID: 35177860	ACS, CIHD, HF	Total 372 including ACS(n=112), CIHD(n=158), HF(n=114)
k__Bacteria|p__Proteobacteria|c__Betaproteobacteria|o__Burkholderiales|f__Sutterellaceae|g__Sutterella|s__unclassified Sutterella	down-regulated	PMID: 35177860	ACS, CIHD, HF	Total 372 including ACS(n=112), CIHD(n=158), HF(n=114)
k__Bacteria|p__Proteobacteria|c__Gammaproteobacteria|o__Enterobacterales|f__Enterobacteriaceae|g__Klebsiella|s__Klebsiella pneumoniae	down-regulated	PMID: 35177860	ACS, CIHD, HF	Total 372 including ACS(n=112), CIHD(n=158), HF(n=114)
k__Bacteria|p__Firmicutes|c__Erysipelotrichia|o__Erysipelotrichales|f__Erysipelotrichaceae|g__Massiliomicrobiota|s__Massiliomicrobiota sp. An80 & An105 & An134 & An142	down-regulated	PMID: 35177860	ACS, CIHD, HF	Total 372 including ACS(n=112), CIHD(n=158), HF(n=114)
k__Bacteria|p__Firmicutes|c__Clostridia|o__Clostridiales|f__Lachnospiraceae|g__Blautia|s__Blautia sp. CAG:257	down-regulated	PMID: 35177860	ACS, CIHD, HF	Total 372 including ACS(n=112), CIHD(n=158), HF(n=114)
k__unclassified|p__unclassified|c__unclassified|o__unclassified|f__unclassified|g__unclassified|s__unclassified	down-regulated	PMID: 35177860	ACS, CIHD, HF	Total 372 including ACS(n=112), CIHD(n=158), HF(n=114)
k__Bacteria|p__Proteobacteria|c__Betaproteobacteria|o__Burkholderiales|f__Sutterellaceae|g__Sutterella|s__Sutterella sp. CAG:521	down-regulated	PMID: 35177860	ACS, CIHD, HF	Total 372 including ACS(n=112), CIHD(n=158), HF(n=114)
k__Bacteria|p__Firmicutes|c__Clostridia|o__Clostridiales|f__Lachnospiraceae|g__Blautia|s__unclassified Blautia	down-regulated	PMID: 35177860	ACS, CIHD, HF	Total 372 including ACS(n=112), CIHD(n=158), HF(n=114)
k__Bacteria|p__Firmicutes|c__Erysipelotrichia|o__Erysipelotrichales|f__Erysipelotrichaceae|g__Coprobacillus|s__Coprobacillus cateniformis	down-regulated	PMID: 35177860	ACS, CIHD, HF	Total 372 including ACS(n=112), CIHD(n=158), HF(n=114)
k__Bacteria|p__Firmicutes|c__Clostridia|o__Clostridiales|f__Lachnospiraceae|g__Anaerotignum|s__Anaerotignum lactatifermentans	down-regulated	PMID: 35177860	ACS, CIHD, HF	Total 372 including ACS(n=112), CIHD(n=158), HF(n=114)
k__Bacteria|p__Firmicutes|c__Clostridia|o__Clostridiales|f__Clostridiaceae|g__Clostridium|s__Clostridium perfringens	down-regulated	PMID: 35177860	ACS, CIHD, HF	Total 372 including ACS(n=112), CIHD(n=158), HF(n=114)
k__Bacteria|p__Firmicutes|c__Clostridia|o__Clostridiales|f__Lachnospiraceae|g__Merdimonas|s__Merdimonas faecis	down-regulated	PMID: 35177860	ACS, CIHD, HF	Total 372 including ACS(n=112), CIHD(n=158), HF(n=114)
k__Bacteria|p__Firmicutes|c__Clostridia|o__Clostridiales|f__Oscillospiraceae|g__Oscillibacter|s__unclassified Oscillibacter	down-regulated	PMID: 35177860	ACS, CIHD, HF	Total 372 including ACS(n=112), CIHD(n=158), HF(n=114)
k__Bacteria|p__Bacteroidetes|c__Bacteroidia|o__Bacteroidales|f__Prevotellaceae|g__unclassified Prevotellaceae|s__unclassified Prevotellaceae	down-regulated	PMID: 35177860	ACS, CIHD, HF	Total 372 including ACS(n=112), CIHD(n=158), HF(n=114)
k__Bacteria|p__Firmicutes|c__Erysipelotrichia|o__Erysipelotrichales|f__Erysipelotrichaceae|g__Massiliomicrobiota|s__Massiliomicrobiota timonensis	down-regulated	PMID: 35177860	ACS, CIHD, HF	Total 372 including ACS(n=112), CIHD(n=158), HF(n=114)
k__Bacteria|p__Firmicutes|c__Clostridia|o__Clostridiales|f__Clostridiaceae|g__Clostridium|s__Clostridium saudiense	down-regulated	PMID: 35177860	ACS, CIHD, HF	Total 372 including ACS(n=112), CIHD(n=158), HF(n=114)
k__Bacteria|p__Actinobacteria|c__Coriobacteriia|o__Coriobacteriales|f__Coriobacteriaceae|g__Collinsella|s__Collinsella bouchesdurhonensis	down-regulated	PMID: 35177860	ACS, CIHD, HF	Total 372 including ACS(n=112), CIHD(n=158), HF(n=114)
k__Bacteria|p__Bacteroidetes|c__Bacteroidia|o__Bacteroidales|f__Tannerellaceae|g__Parabacteroides|s__Parabacteroides merdae	down-regulated	PMID: 35177860	ACS, CIHD, HF	Total 372 including ACS(n=112), CIHD(n=158), HF(n=114)
k__Bacteria|p__Firmicutes|c__Clostridia|o__Clostridiales|f__Lachnospiraceae|g__Blautia|s__Ruminococcus gnavus	down-regulated	PMID: 35177860	ACS, CIHD, HF	Total 372 including ACS(n=112), CIHD(n=158), HF(n=114)
k__Bacteria|p__Proteobacteria|c__Betaproteobacteria|o__Burkholderiales|f__Sutterellaceae|g__Sutterella|s__Sutterella wadsworthensis 2	down-regulated	PMID: 35177860	ACS, CIHD, HF	Total 372 including ACS(n=112), CIHD(n=158), HF(n=114)
k__Bacteria|p__Firmicutes|c__Bacilli|o__Lactobacillales|f__Streptococcaceae|g__Streptococcus|s__Streptococcus mutans	down-regulated	PMID: 35177860	ACS, CIHD, HF	Total 372 including ACS(n=112), CIHD(n=158), HF(n=114)
k__Bacteria|p__Proteobacteria|c__Betaproteobacteria|o__Burkholderiales|f__unclassified Burkholderiales|g__unclassified Burkholderiales|s__unclassified Burkholderiales	down-regulated	PMID: 35177860	ACS, CIHD, HF	Total 372 including ACS(n=112), CIHD(n=158), HF(n=114)
k__Bacteria|p__Firmicutes|c__Clostridia|o__Clostridiales|f__Lachnospiraceae|g__Lachnoclostridium|s__Clostridium clostridioforme 1	down-regulated	PMID: 35177860	ACS, CIHD, HF	Total 372 including ACS(n=112), CIHD(n=158), HF(n=114)
k__Bacteria|p__Bacteroidetes|c__Bacteroidia|o__Bacteroidales|f__Prevotellaceae|g__Paraprevotella|s__Paraprevotella clara	down-regulated	PMID: 35177860	ACS, CIHD, HF	Total 372 including ACS(n=112), CIHD(n=158), HF(n=114)
k__Bacteria|p__Firmicutes|c__Erysipelotrichia|o__Erysipelotrichales|f__Erysipelotrichaceae|g__Erysipelatoclostridium|s__Clostridium innocuum	down-regulated	PMID: 35177860	ACS, CIHD, HF	Total 372 including ACS(n=112), CIHD(n=158), HF(n=114)
k__Bacteria|p__Firmicutes|c__Clostridia|o__Clostridiales|f__Lachnospiraceae|g__Lachnoclostridium|s__Clostridium asparagiforme == lavalense	down-regulated	PMID: 35177860	ACS, CIHD, HF	Total 372 including ACS(n=112), CIHD(n=158), HF(n=114)
k__Bacteria|p__Firmicutes|c__Clostridia|o__Clostridiales|f__Lachnospiraceae|g__Sellimonas|s__Sellimonas intestinalis == Drancourtella massiliensis	down-regulated	PMID: 35177860	ACS, CIHD, HF	Total 372 including ACS(n=112), CIHD(n=158), HF(n=114)
k__Bacteria|p__Firmicutes|c__Clostridia|o__Clostridiales|f__Ruminococcaceae|g__Ruminiclostridium|s__Clostridium leptum	down-regulated	PMID: 35177860	ACS, CIHD, HF	Total 372 including ACS(n=112), CIHD(n=158), HF(n=114)
k__Bacteria|p__Firmicutes|c__Clostridia|o__Clostridiales|f__Lachnospiraceae|g__Lachnoclostridium|s__Clostridium symbiosum	down-regulated	PMID: 29018189/PMID: 35177860	ACS, CIHD, HF, SA, UA, AMI	Total 590 including ACS(n=112), CIHD(n=158), HF(n=102), SA(n=205), UA(n=8), AMI(n=5)
k__Bacteria|p__Firmicutes|c__Clostridia|o__Clostridiales|f__Eubacteriaceae|g__Eubacterium|s__Eubacterium sp. CAG:248	down-regulated	PMID: 35177860	ACS, CIHD, HF	Total 372 including ACS(n=112), CIHD(n=158), HF(n=114)
k__Bacteria|p__Firmicutes|c__Negativicutes|o__Acidaminococcales|f__Acidaminococcaceae|g__Acidaminococcus|s__Acidaminococcus intestini	down-regulated	PMID: 35177860	ACS, CIHD, HF	Total 372 including ACS(n=112), CIHD(n=158), HF(n=114)
k__Bacteria|p__Bacteroidetes|c__Bacteroidia|o__Bacteroidales|f__Tannerellaceae|g__Parabacteroides|s__Parabacteroides distasonis	down-regulated	PMID: 29018189/PMID: 35177860	ACS, CIHD, HF, SA, UA, AMI	Total 590 including ACS(n=112), CIHD(n=158), HF(n=102), SA(n=205), UA(n=8), AMI(n=5)
k__Bacteria|p__Firmicutes|c__Clostridia|o__Clostridiales|f__Clostridiaceae|g__Clostridium|s__Clostridium sp. AT4	down-regulated	PMID: 35177860	ACS, CIHD, HF	Total 372 including ACS(n=112), CIHD(n=158), HF(n=114)
k__Bacteria|p__Firmicutes|c__Clostridia|o__Clostridiales|f__unclassified Clostridiales|g__Flavonifractor|s__Flavonifractor plautii	down-regulated	PMID: 35177860	ACS, CIHD, HF	Total 372 including ACS(n=112), CIHD(n=158), HF(n=115)
k__Bacteria|p__Firmicutes|c__Clostridia|o__Clostridiales|f__unclassified Clostridiales|g__unclassified Clostridiales|s__unclassified Clostridiales	down-regulated	PMID: 35177860	ACS, CIHD, HF	Total 372 including ACS(n=112), CIHD(n=158), HF(n=116)
k__Bacteria|p__Firmicutes|c__Clostridia|o__Clostridiales|f__Lachnospiraceae|g__Lachnoclostridium|s__unclassified Lachnoclostridium	down-regulated	PMID: 35177860	ACS, CIHD, HF	Total 372 including ACS(n=112), CIHD(n=158), HF(n=117)
k__Bacteria|p__Firmicutes|c__unclassified Firmicutes|o__unclassified Firmicutes|f__unclassified Firmicutes|g__unclassified Firmicutes|s__unclassified Firmicutes	down-regulated	PMID: 35177860	ACS, CIHD, HF	Total 372 including ACS(n=112), CIHD(n=158), HF(n=118)
k__Bacteria|p__Firmicutes|c__Clostridia|o__Clostridiales|f__Lachnospiraceae|g__Blautia|s__Ruminococcus torques	down-regulated	PMID: 35177860	ACS, CIHD, HF	Total 372 including ACS(n=112), CIHD(n=158), HF(n=119)
k__Bacteria|p__Firmicutes|c__Erysipelotrichia|o__Erysipelotrichales|f__Erysipelotrichaceae|g__Catenibacterium|s__Catenibacterium sp. CAG:290	down-regulated	PMID: 35177860	ACS, CIHD, HF	Total 372 including ACS(n=112), CIHD(n=158), HF(n=120)
k__Bacteria|p__Bacteroidetes|c__Bacteroidia|o__Bacteroidales|f__Prevotellaceae|g__Prevotella|s__unclassified Prevotella	down-regulated	PMID: 35177860	ACS, CIHD, HF	Total 372 including ACS(n=112), CIHD(n=158), HF(n=121)
k__Bacteria|p__Firmicutes|c__Bacilli|o__Lactobacillales|f__Streptococcaceae|g__Streptococcus|s__Streptococcus salivarius	down-regulated	PMID: 35177860	ACS, CIHD, HF	Total 372 including ACS(n=112), CIHD(n=158), HF(n=122)
k__Bacteria|p__Firmicutes|c__Bacilli|o__Lactobacillales|f__Streptococcaceae|g__Streptococcus|s__Streptococcus vestibularis	down-regulated	PMID: 29018189/PMID: 35177860	ACS, CIHD, HF, SA, UA, AMI	Total 590 including ACS(n=112), CIHD(n=158), HF(n=102), SA(n=205), UA(n=8), AMI(n=5)
k__Bacteria|p__Actinobacteria|c__Actinobacteria|o__Bifidobacteriales|f__Bifidobacteriaceae|g__Bifidobacterium|s__Bifidobacterium dentium	down-regulated	PMID: 35177860	ACS, CIHD, HF	Total 372 including ACS(n=112), CIHD(n=158), HF(n=122)
k__Bacteria|p__Firmicutes|c__unclassified Firmicutes|o__unclassified Firmicutes|f__unclassified Firmicutes|g__unclassified Firmicutes|s__Firmicutes bacterium CAG:94	down-regulated	PMID: 35177860	ACS, CIHD, HF	Total 372 including ACS(n=112), CIHD(n=158), HF(n=122)
k__Bacteria|p__Firmicutes|c__Clostridia|o__Clostridiales|f__Lachnospiraceae|g__Roseburia|s__Roseburia faecis	down-regulated	PMID: 35177860	ACS, CIHD, HF	Total 372 including ACS(n=112), CIHD(n=158), HF(n=122)
k__Bacteria|p__Firmicutes|c__Clostridia|o__Clostridiales|f__Lachnospiraceae|g__Eisenbergiella|s__Eisenbergiella tayi	down-regulated	PMID: 35177860	ACS, CIHD, HF	Total 372 including ACS(n=112), CIHD(n=158), HF(n=122)
k__Bacteria|p__Proteobacteria|c__Gammaproteobacteria|o__Enterobacterales|f__Enterobacteriaceae|g__Escherichia|s__Escherichia coli	down-regulated	PMID: 35177860	ACS, CIHD, HF	Total 372 including ACS(n=112), CIHD(n=158), HF(n=122)
k__Bacteria|p__Firmicutes|c__Clostridia|o__Clostridiales|f__Lachnospiraceae|g__Roseburia|s__Roseburia inulinivorans	down-regulated	PMID: 35177860	ACS, CIHD, HF	Total 372 including ACS(n=112), CIHD(n=158), HF(n=122)
k__Bacteria|p__Firmicutes|c__Clostridia|o__Clostridiales|f__Clostridiaceae|g__Hungatella|s__Hungatella hathewayi 2	down-regulated	PMID: 35177860	ACS, CIHD, HF	Total 372 including ACS(n=112), CIHD(n=158), HF(n=122)
k__Bacteria|p__Firmicutes|c__Bacilli|o__Lactobacillales|f__Streptococcaceae|g__Streptococcus|s__Streptococcus parasanguinis	down-regulated	PMID: 35177860	ACS, CIHD, HF	Total 372 including ACS(n=112), CIHD(n=158), HF(n=122)
k__Bacteria|p__Firmicutes|c__Negativicutes|o__Veillonellales|f__Veillonellaceae|g__Allisonella|s__Allisonella histaminiformans	down-regulated	PMID: 35177860	ACS, CIHD, HF	Total 372 including ACS(n=112), CIHD(n=158), HF(n=122)
k__Bacteria|p__Firmicutes|c__Clostridia|o__Clostridiales|f__Lachnospiraceae|g__Lachnoclostridium|s__Clostridium bolteae	down-regulated	PMID: 35177860	ACS, CIHD, HF	Total 372 including ACS(n=112), CIHD(n=158), HF(n=122)
k__Bacteria|p__Firmicutes|c__Clostridia|o__Clostridiales|f__unclassified Clostridiales|g__unclassified Clostridiales|s__Clostridium sp. CAG:169	down-regulated	PMID: 35177860	ACS, CIHD, HF	Total 372 including ACS(n=112), CIHD(n=158), HF(n=122)
k__Bacteria|p__Firmicutes|c__Clostridia|o__Clostridiales|f__Eubacteriaceae|g__Eubacterium|s__Eubacterium sp. CAG:180	down-regulated	PMID: 35177860	ACS, CIHD, HF	Total 372 including ACS(n=112), CIHD(n=158), HF(n=122)
k__Bacteria|p__Bacteroidetes|c__Bacteroidia|o__Bacteroidales|f__Bacteroidaceae|g__Bacteroides|s__Bacteroides_clarus	down-regulated	PMID: 29018189	SA, UA, AMI	Total 218 including SA(n=205), UA(n=8), AMI(n=5)
k__Bacteria|p__Bacteroidetes|c__Bacteroidia|o__Bacteroidales|f__Bacteroidaceae|g__Bacteroides|s__Bacteroides_dorei	down-regulated	PMID: 29018189	SA, UA, AMI	Total 218 including SA(n=205), UA(n=8), AMI(n=5)
k__Bacteria|p__Bacteroidetes|c__Bacteroidia|o__Bacteroidales|f__Bacteroidaceae|g__Bacteroides|s__Bacteroides_eggerthii	down-regulated	PMID: 29018189	SA, UA, AMI	Total 218 including SA(n=205), UA(n=8), AMI(n=5)
k__Bacteria|p__Bacteroidetes|c__Bacteroidia|o__Bacteroidales|f__Bacteroidaceae|g__Bacteroides|s__Bacteroides_uniformis	down-regulated	PMID: 29018189	SA, UA, AMI	Total 218 including SA(n=205), UA(n=8), AMI(n=5)
k__Bacteria|p__Firmicutes|c__Clostridia|o__Clostridiales|f__unclassified Clostridiales|g__unclassified Clostridiales|s__Clostridium scindens	down-regulated	PMID: 29018189	SA, UA, AMI	Total 218 including SA(n=205), UA(n=8), AMI(n=5)
Abbreviations: ACS: acute coronary syndrome; SA: stable angina; UA: unstable angina; AMI: acute myocardial infarction; CIHD: chronic ischemic heart disease; HF: heart failure; K__: kingdom; p__: phylum; c__: class; o__: order; f__: family; g__: genus; s__: species.
